# Supplementary material for: Evaluation of In Vitro and In Vivo Antiviral Activities of Vitamin D for SARS-CoV-2 and Variants
Source: Pharmaceutics. 2023 Mar 12;15(3):925. doi: 10.3390/pharmaceutics15030925 (PMC10058714; doi:10.3390/pharmaceutics15030925)
Supplement: Supplementary file 1 [file pharmaceutics-15-00925-s001.zip]

Archive with 1 entries (1 files):
- pharmaceutics-2125262-supplementary.pdf
